# Supplementary material for: Comprehensive Evaluation of Probiotic Effects on Laying Hen Physiology: From Performance to Bone and Gut Morphology
Source: Animals (Basel). 2025 Aug 16;15(16):2408. doi: 10.3390/ani15162408 (PMC12382959; doi:10.3390/ani15162408)
Supplement: Supplementary file 1 [file animals-15-02408-s001.zip]

Archive with 1 entries (1 files):
- animals-3789802-supplementary.pdf
